# Supplementary material for: Non-Occupational Exposure to Pesticides: Experimental Approaches and Analytical Techniques (from 2019)
Source: Molecules. 2021 Jun 16;26(12):3688. doi: 10.3390/molecules26123688 (PMC8235395; doi:10.3390/molecules26123688)
Supplement: Supplementary file 1 [file molecules-26-03688-s001.zip]

Archive with 1 entries (1 files):
- molecules-1218136-supplementary.pdf
